# Supplementary material for: Interactions of Ligand, Aptamer, and Complementary Oligonucleotide: Studying Impacts of Na+ and Mg2+ Cations on Sensitive FRET-Based Detection of Aflatoxin B1
Source: Molecules. 2025 May 11;30(10):2125. doi: 10.3390/molecules30102125 (PMC12114067; doi:10.3390/molecules30102125)
Supplement: Supplementary file 1 [file molecules-30-02125-s001.zip]

Archive with 1 entries (1 files):
- molecules-3589816-supplementary.pdf
